# Supplementary material for: The effectiveness and cost-effectiveness of population-level policies to reduce alcohol use: A systematic umbrella review
Source: Can J Public Health. 2025 Apr 3;116(6):951–84. doi: 10.17269/s41997-025-01013-9 (PMC12753591; doi:10.17269/s41997-025-01013-9)
Supplement: Supplementary file 2 — Supplementary file2 (XLSX 46 KB) [file 41997_2025_1013_MOESM2_ESM.xlsx]

## Sheet: ROBIS-umbrella reviews
	Anderson, Chisholm, Fuhr, 2009; Lancet		Booth, Brennan et al., 2008; Report (University of Sheffield)		Burton, Henn et al., 2017; Lancet		Jackson, Johnson et al., 2010; Report (University of Sheffield)			Knai, Petticrew et al., 2015; Addiction	Martineau, Tyner et al., 2013; Prev Med		Petticrew, Shemilt et al., 2017; J Epidemiol Community Health		Siegfried, Parry, 2019; PLoS One		Stockings, Hall et al., 2016; Lancet Psychiatry		Stockwell, 2006; Report (Centre for Addictions Research of British Columbia, University of Victoria)
	Rating	Rationale	Rating	Rationale	Rating	Rationale	Rating	Rationale	Rating	Rationale	Rating	Rationale	Rating	Rationale	Rating	Rationale	Rating	Rationale
Did the review adhere to pre-defined objectives and eligibility criteria?	NI	Formal eligibility criteria not described.	NI	Cannot find a protocol to identify whether the review adhered to pre-defined objectives and eligibility criteria.	NI	Formal eligibility criteria were not described in a pre-defined protocol.	PY	Objectives and eligibility criteria were clearly listed in the report and were consistent with the content of the synthesis. However, since there was no protocol provided, it was not possible to confirm with certainty that the review adhered to pre-defined objectives and criteria.	NI	There was no information about a protocol.	PY	Inclusion criteria were clearly outlined. The review protocol was not provided online but was available from the authors, upon request.	NI	No information provided.	PY	Protocol not reviewed (available upon request)	NI	A protocol was not described thus it is unclear if the review adhered to pre-defined criteria.	NI	A protocol was not described, thus it is unclear if the review adhered to pre-defined criteria.
Were the eligibility criteria appropriate for the review question?	NI	Formal eligibility criteria not described.	PY	Inclusion of reviews and other analyses, types of interventions, and specific populations was appropriate; however, there was no explanation on why they excluded "best practice" interventions	PN	The review included reviews, natural experiments, and expert reviews (unclear how expert reviews differed from non-expert reviews).	Y	Eligibility criteria were appropriate for the goal of investigating effectiveness of interventions.	Y	Eligibility criteria were appropriately broad for the review.	Y	Eligibility criteria is appropriate for the goal of examining effectiveness of interventions to reduce alcohol consumption at the population level.	NI	No information provided.	PY	Eligibility criteria appropriate for the review question.	PY	The inclusion of reviews on young people was appropriate given the research question.	NI	Formal eligibility criteria were not described.
Were eligibility criteria unambiguous?	NI	Formal eligibility criteria not described.	Y	There were clear study inclusion criteria, types of interventions/exposures, and outcomes defined.	PN	"Preferential selection was given to higher-quality reviews" but unclear if any quality assessments were conducted (GRADE is not a quality/risk of bias assessment tool; unclear if the quality of individual studies were assessed beyond their design).	PY	Eligibility criteria were clearly described, though it is unclear whether any studies were excluded based on publication status.	PY	Eligibility criteria were explained.	Y	Given the research question, the eligibility criteria were appropriate.	NI	No information provided.	Y	Eligibility criteria described in detail.	PY	The parameters of the study justify the restriction of reviews to youth and alcohol use.	NI	Formal eligibility criteria were not described.
Were any restrictions in eligibility criteria based on study characteristics appropriate (e.g. date, sample size, study quality, outcomes measures)?	NI	Formal eligibility criteria not described.	PN	The date restriction 2000-2008 is very fairly narrow for a review of reviews, given that their background reports data from 1980s.	PN	Reviews relevant to the UK context were prioritized; time period (2000-2016); selection of most recent reviews regardless of quality/risk of bias; industry-sponsored studies were excluded.	PY	There were no restrictions based on date, sample size, or study quality. Criteria for outcome measures aligned with the study objectives. One potential source of ambiguity/bias was that there were no restrictions by study design, but initial selection of studies was still to the discretion of the reviewer(s) based on "richness of data".	NI	It was unclear if there were any restrictions based on study characteristics.	PY	Time restricted to 2002-2012 which provided most recent, but somewhat limited evidence.	NI	No information provided.	PY	Eligibility criteria intended to maximize quality of included reviews.	NI	Restrictions in eligibility criteria beyond population age are not described.	PN	Selecting the latest reviews from many reporting on the same studies was appropriate. However, it was unclear how it was determined which reviews contributed something unique and the reasoning behind the time restriction.
Were any restrictions in eligibility criteria based on sources of information appropriate (e.g. publication status or format, language, availability of data)?	NI	Formal eligibility criteria not described.	PY	The search was restricted to English and publications after 2000.	PY	Studies not published in English and about non-OECD countries were excluded.	Y	The only restriction based on sources of information was exclusion of studies only published in languages other than English. This approach reduces risk for but does not completely eliminate potential publication bias based on language.	NI	It was unclear if there were any restrictions based on study characteristics.	Y	The restriction based on sources of information was related to the exclusion of studies published before 2002. The justification was to ensure the review synthesized evidence from the most recent reviews.	NI	No information provided.	Y	No restrictions on language.	NI	Formal eligibility criteria were not described.	NI	Restrictions in eligibility criteria based on sources of information were not described.
Concerns regarding specification of study eligibility criteria	Unclear	Formal eligibility criteria not described. Consequently, it is unclear if the eligibility criteria were appropriate, unambiguous, or based on appropriate sources of information.	Low	There was some ambiguity on the rationale for the eligibility criteria (particularly around why best practices interventions were excluded) and the publication date time frame was narrow, but it was generally appropriate otherwise.	High	Time period (2000-2016), non-English studies excluded, unclear selection of studies when numerous.	Low	Some minor sources of ambiguity but overall the objectives and eligibility were are clear.	Low	Although some information on eligibility criteria was not provided (e.g., if there were any restrictions), it can be assumed that the eligibility criteria were kept broad from what has been provided.	Low	Exclusion criteria were ambiguous because they were not listed separately, but appeared to be consistent as a subset of the inclusion criteria. The exclusion criteria may have been described more clearly in the review protocol, but this was not readily available online and was not reviewed as part of this assessment.	Unclear	No information on inclusion and exclusion criteria for studies was provided.	Low		Unclear	There was insufficient information upon which to determine concerns regarding the eligibility criteria.	Unclear	There was insufficient information to evaulate the risk of bias from the eligibility criteria.
Did the search include an appropriate range of databases/electronic sources for published and unpublished reports?	PN	Reviews and meta-analyses were identified by searching Cochrane library, Medline, Web of Science, and Web of Knowledge. Although the selected databases are likely to provide an appropriate range of published reports, the authors did not effectively search for unpublished/grey reports.	PY	Published and unpublished works were included.	N	Only two, very similar, bibliographic databases were searched (MEDLINE and PubMed).	PY	Search included a range of social science, medical, economics databases, as well as grey literature.	NI	The databases searched were not reported.	PY	Mix of social science and clinical databases used; additionally the search should have identified unpublished literature since it was not limited to peer-reviewed journals. Grey literature was not mentioned.	NI	No information provided.	PN	Three bibliographic databases used; no methods described for identification of unpublished/grey literature.	PN	The search included several databases; however, there was no mention of grey literature searching.	PN	An appropriate range of databases/electronic sources; however, unpublished/grey reports were not included.
Were methods additional to database searching used to identify relevant reports?	Y	Reference sections of identified papers were cross-checked to identify additional relevant studies. Additional methods such as hand-searching could have been performed to identify relevant reports.	Y	Grey literature, including evaluations and empirical studies, reviews and guidance documents, has been retrieved from targeted Internet searches, from the websites of organisations judged to be relevant to the review and from in-house files. Contact with experts was also used to obtain unpublished and imminently published materials.	Y	"Supplementary search strategies included hand searches of references from key publications and input from an expert advisory group."	Y	Authors identified additional relevant reports by searching for key authors, citations, liaison with experts, and reviewing reference lists. Grey literature searches were also performed on Google and Google Scholar.	PN	Other than searching for individual studies when a review was not found for a particular policy option, there were no mentions of additional searching approsches.	Y	Key experts in the field were contacted to check for missed reviews	NI	No information provided.	Y	Reference lists reviewed and experts contacted to identify reviews that were missed by the search.	PN	If relevant reviews were not available, the search was supplemented with reports however there were no additional methods described and it is unclear how frequently the search was supplemented.	PY	The authors identified other reviews from recent studies and from their own collection. However, there was no mention of checking the referenes of included studies.
Were the terms and structure of the search strategy likely to retrieve as many eligible studies as possible?	NI	A full search strategy showing the terms used was not provided.	PN	The search strategy was not comprehensive.	PY	Several search terms were used but given the rapid review context, the search was focused and relevant studies could have been missed.	Y	Search terms were tailored for each database and included multiple terms for each outcome and intervention.	PY	The search terms were clear and the search was comprehensive.	Y	Extensive search terms used.	NI	No information provided.	PY		Y	The search terms were comprehensive.	PY	The search was comprehensive, however more information on how search terms were combined and what filters were applied would have strengthened the search strategy.
Were restrictions based on date, publication format, or language appropriate?	Y	No information on restrictions provided; ROBIS guidelines state to answer Yes in this case	PN	The search was limited to English language only and to research or reviews published after 2000.	PN	Time period (2000-2016), non-English studies excluded.	Y	There were no restrictions based on date or publication format. Studies were included if they were not exclusively published in a language other than English, but later excluded if they were not published in English at all. This approach reduced but did not completely eliminate risk of publication bias.	NI	Restrictions applied were not clearly reported other than searching until the end of 2013.	PY	Time restricted to 2002-2012 which provided most recent but limited evidence.	NI	No information provided.	Y	No restrictions on language, other restrictions reasonable.	N	Restricting reviews from 1990 was appropriate. Restrictions on type of review were unclear as some searches were supplemented. A language restriction was likely not appropriate.	PN	The search was limited to published papers in peer reviewed journals. Rationale for date restriction should have been included.
Were efforts made to minimise error in selection of studies?	NI	The process of screening titles and abstracts to select studies was not described.	NI	There was no information provided on how screening was completed.	PN	Study selection not conducted in duplicate.	PY	Initial selection was completed by one reviewer and involved a second reviewer when necessary.	NI	Details on selection of studies were not provided.	N	Only 10% of abstracts or full-text were independently dual-screened.	NI	No information provided.	Y	Screening completed independently by two reviewers using a standardized form, disagreements resolved through discussion.	PN	Abstracts and titles were screened prior to moving to full-texts, however no information on how many reviewers and whether they worked independently was available.	NI	There was no information provided on how screening was completed.
Concerns regarding methods used to identify and/or select studies.	Unclear	There was limited information on which to base the assessment given that the search, possible restrictions, and the process of screening was not described.	High	The search strategy was not comprehensive and there was a short time restriction on the search. There was no information on the screening process, raising concerns for bias.	High	Search strategy not comprehensive; study selection not conducted in duplicate.	Low	Overall the search strategy was exhaustive and had few potential sources of bias.	Unclear	There was insufficient information to determine concerns for bias.	Low	The decision to exclude articles published before 2002 should not lead to publication bias as long as the included reviews were comprehensive. There may be some error introduced by the use of one reviewer to select most studies, despite an early pilot phase.	Unclear	No information on search strategy for reviews was provided.	Low	Some potential for publication bias as no methods described for unpublished/grey literature. Search terms do not appear to be tailored in great detail but are otherwise broad and should capture most studies.	High	Although search terms were provided, the search was not described comprehensively. Supplementary searches were conducted but it was not clear how and for which interventions. There was no description of methods used to minimise error in selection of studies or used to identify additional reviews for inclusion.	Unclear	Other reviews were identified from recent studies and from their own collection. However, additional searching methods were limited and the screening process was not described. Thus, identifying the risk of bias was challenging.
Were efforts made to minimise error in data collection?	NI	The process of data collection was not described.	NI	The data extraction process was not described.	PY	A standardized table was used for data extraction and a random sample was checked by a second reviewer.	PY	Data were extracted initially by one reviewer using a standardized form, then later confirmed by a second reviewer.	NI	Details on data collection were not reported.	PY	Used standardized form for extraction; however, only 10% of studies were dual-extracted. The remainder were extracted by only one reviewer but were checked for accuracy by a second reviewer.	NI	No information provided.	NI	Unclear if data collection was completed by one or two reviewers.	NI	The data collection process was not described.	NI	No information on how reviewers extracted the studies.
Were sufficient study characteristics available for both review authors and readers to be able to interpret the results?	N	Information on review characteristics were not provided, limiting the ability of the readers to assess heterogeneity and applicability of the results.	PY	Summaries of reviews were included, though limited.	N	A table with study characteristics for each included study was not provided.	Y	Primary study characteristics were appended and included study design, objectives, findings, and location.	N	Study characteristics were not reported.	PN	Limited data extraction table published with no additional information in supplementary material.	N	No details on included reviews were outlined in the article.	PN	Publication year, risk of bias and design of primary studies included only.	N	Review characteristics were not provided.	Y	Study characteristics were sufficient.
Were all relevant study results collected for use in the synthesis?	PN	Relevant effect estimates were reported, if applicable, in some policy areas; however, the collected study results were insufficient to synthezise the evidence.	NI	The data extraction was not discussed.	PN	Relevant effect sizes were not reported, although collected during the data extraction phase.	Y	Findings of each individual study were described in detail before a summary section.	PN	It was unclear if study results were accurately portrayed in the synthesis.	PY	Authors did not describe the specific data from study results would be needed for synthesis in their methods section, but did note that study heterogeneity prevented the performing of a meta-analysis.	NI	No information provided.	NI	Unclear based on table what was collected; not reported in synthesis.	NI	The use of study results in the synthesis was not clear.	PY	Sufficient study results was likely collected.
Was risk of bias (or methodological quality) formally assessed using appropriate criteria?	N	Risk of bias or methodological quality were not formally assessed.	N	A risk of bias or quality assessment was not conducted. Bradford Hill's principles were used as an aid to examine causation.	N	GRADE was used to assess the quality of evidence; GRADE is not a quality/risk of bias assessment tool. Unclear if the quality of individual studies were assessed beyond their design (e.g. systematic review, RCT, ...).	Y	A quality assessment was developed based on established critieria from multiple authors and then summarized using categories based on recommendations from the National Institute for Health and Clinical Excellence for the development of public health guidance.	PY	AMSTAR is an appropriate tool to assess the quality of reviews of randomized or non-randomized studies.	Y	AMSTAR was use for quality assessment	N	No risk of bias assessment conducted, although authors commented on the limitations of some studies in the section for indirect evidence due to unclear risk of bias .	Y	Risk of bias assessed using Cochrane ROBIS tool.	N	There was no evidence of formal risk of bias assessment. Study quality was occasionally commented on.	N	Risk of bias was not assessed.
Were efforts made to minimise error in risk of bias assessment?	NI	Risk of bias assessments were not conducted.	NA	A risk of bias or quality assessment was not conducted.	Y	Each study was rated independently by two reviewers.	PY	Quality assessment was confirmed by a second reviewer on a random selection of about 10% of included studies.	NI	Details on risk of bias assessment were not reported.	Y	Yes - done in duplicate	NI	No information provided.	PY	ROBIS conducted by senior researcher with expertise in ROBIS who was otherwise not involved with the umbrella review.	NI	It is unclear how the interpretations of study quality were derived.	NI	Risk of bias was not assessed.
Concerns regarding methods used to collect data and appraise studies.	High	There was limited information on which to base the assessment given that the data collection process was not described. However, the characteristics described were insufficient. Reviews were not appraised for risk of bias, introducing concern for some bias.	High	Although there was limited information on the data extraction process, no risk of bias or quality assessment raises concerns about biases.	High	Study characteristics were not provided; unclear/no quality assessment of individual studies.	Low	Some potential for bias since methodological quality was mostly only assessed by one reviewer and risk of bias assessment may not have been a standalone stage using a standardized tool. Overall the risk for bias remains low.	High	Insufficient information and the collection of sufficient study characteristics raise concern for bias.	Low	Study data were not all extracted in duplicated and a limited data extraction table was provided.	High	Data collection and risk of bias were not sufficiently described or presented.	High	Unclear if extraction was completed independently by two reviewers. Unclear what data was collected from reviews as these are not available to readers in the table of characteristics and the synthesis.	High	Data collection and risk of bias were not sufficiently described or presented.	High	Risk of bias was not assessed.
Did the synthesis include all studies that it should?	PN	The number of reviews eligible for the synthesis is unclear. Given the limited number of reviews included in each policy area, it is unlikely that all eligible studies were included in the synthesis.	PY	The specific reasons for exclusion were not provided in the flowchart, but all included studies were mentioned in the synthesis.	PN	It was not clear if the synthesis always included the studies that it should.	PY	All studies appear to be accounted for but cannot be confirmed with the information available.	PN		Y	There does not appear to be any inappropriate exclusions.	NI	No information provided.	N	Qualitative synthesis only described two of 15 studies on alcohol availability.	PY	All included studies were discussed in the synthesis.	PY	Most included studies were synthesized/analyzed.
Were all pre-defined analyses reported or departures explained?	NI	Pre-defined protocol not reported.	NI	There was no information on pre-defined analyses.	NI	N/A	PY	No departures from pre-defined analyses were reported by the authors. A protocol was not available for comparison.	N/A		NI	Protocol available upon request but not readily accessible online.	NI	No information provided.	PY	No departures reported in analyses.	NI	N/A	N	There was no pre-specified protocol.
Was the synthesis appropriate given the nature and similarity in the research questions, study designs, and outcomes across included studies?	N	Although the topic area and review type (umbrella) limits quantitative synthesis of evidence, the narrative approach taken by the authors provided limited information about the study design and outcomes across included studies.	Y	A narrative review was appropriate.	PY	Given the purpose of the review, a rapid review was appropriate.	Y	Given the heterogeneity in study design and measures of alcohol consumption, a narrative synthesis was appropriate.	PY	A narrative synthesis was appropriate for an umbrella review of several policy options.	Y	A narrative synthesis was appropriate.	Y	A narrative synthesis was appropriate given the subject area.	PN	Results of reviews on availability should have been described irrespective of concerns around methodological quality.	PY	Given the expected heterogeneity of reviews and objectives of the review, a narrative umbrella review was appropriate.	PY	A narrative synthesis was appropriate.
Was between-study variation (heterogeneity) minimal or addressed in the synthesis?	N	Heterogeneity was not addressed in the synthesis.	Y	Heterogeneity was reported as the reason for presenting a narrative synthesis.	NI	N/A	Y	Study heterogeneity in terms of study design and results were addressed in the synthesis, with caveats regarding strength of evidence and the summary of findings where appropriate.	NI	N/A	NI	N/A	N/A	No information provided.	PN	Heterogeneity of studies on alcohol availability not discussed.	NI	N/A	PN	Heterogeneity was not explicity addressed in the synthesis.
Were the findings robust, e.g. as demonstrated through funnel plot or sensitivity analyses?	NI	N/A	NI	N/A	NI	N/A	NI	N/A	NI	N/A	NI	N/A	NI	N/A	NI	N/A	NI	N/A	NI	N/A
Were biases in primary studies minimal or addressed in the synthesis?	N	Biases in included reviews were not identified and not addressed in the synthesis.	N	Biases were rarely mentioned in the discussion.	N	Lack of quality/risk of bias assessment prevents adressing biases in primary studies.	PY	Potential for bias in primary studies was not always addressed, but was embedded as part of the quality assessment.	PY	Review method levels were used to address the quality of the review in the synthesis.	N	Quality was scored using AMSTAR and provided in synthesis but not considered in discussion of review results.	N	Biases in included reviews were not identified and not addressed in the synthesis.	PN	Most reviews were rated as a high risk of bias; otherwise bias not addressed.	PN	Review quality was occasionally commented on but did not sufficiently impact the synthesis.	N	Risk of bias was not assessed.
Concerns regarding methods used to collect data and appraise studies.	High	The synthesis is likely to produce biased results because potential biases were not accounted for and findings were incompletely reported.	Unclear	Although the narrative synthesis was appropriate, missing information limits assessment of potential risk of bias.	High	The synthesis did not always mention all the studies that were included for the respective policy category; biases in primary studies not addressed in synthesis.	Low	Using the information available, it is not possible to determine whether all studies were included in the synthesis and whether there were any departures from pre-defined analyses. However, since the approach was to use a narrative synthesis and reported finding from each primary study, the risk for bias is low.	Unclear	There was insufficient information to determine concerns for bias although a narrative synthesis was likely apropriate and review quality is addressed in the synthesis.	High	No published protocol; quality assessment conducted but not addressed in synthesis or discussion of results.	Unclear	Not enough information to parse the methods used to analyze data was given.	High	Authors chose to report the results of the most recent and high quality systematic review. Results from the other reviews should have been included unless they all examined the same reviews.	Low	The methods used to synthesize the data are likely appropriate given the expected heterogeneity of included reviews.	High	There was not a pre-specified protocol; risk of bias was not assessed.

## Sheet: ROBIS-reviews
	Bryden, Roberts et al., 2012; Health & Place		Campbell, Hahn, et al., 2009; Am J Prev Med		Clarke, Pechey et al., 2021; Health Psychol Rev		Esser, Jernigan, 2018; Annu Rev Public Health		Gmel, Holmes, Studer, 2016; Drug Alcohol Rev		Grube, Waiters, 2005; Adolesc Med Clin		Hahn, Kuzara et al., 2010; Am J Prev Med		Hahn, Middleton et al., 2012; Am J Prev Med		Hassan, Shiu, 2018; Journal of Social Marketing		Hastings, Anderson et al., 2005; J Public Health Policy		Joyce, Davidson et al., 2023; J Addict Dis		Kilian, Lemp et al., 2023; EClinicalMedicine		Manthey, Jacobsen et al., 2024; Addiction		Middleton, Hahn et al., 2010; Am J Prev Med		Popova, Giesbrecht et al., 2009 Alcohol		Scholes-Balog, Heerde, Hemphill, 2012; Aust N Z J Public Health		Sherk, Stockwell et al., 2018; J Stud Alcohol Drugs		Siegfried, Pienaar et al., 2014; Cochrane Database Syst Rev		Wagenaar, Toomey, 2002; J Stud Alcohol		Wilkinson, Allsop et al., 2009; Report (National Drug Research Institute)		Wilkinson, Room, 2009; Drug Alcohol Rev		Young, Lewis et al., 2018; Alcohol Alcohol
	Rating	Rationale	Rating	Rationale	Rating	Rationale	Rating	Rationale	Rating	Rationale	Rating	Rationale	Rating	Rationale	Rating	Rationale	Rating	Rationale	Rating	Rationale	Rating	Rationale	Rating	Rationale	Rating	Rationale	Rating	Rationale	Rating	Rationale	Rating	Rationale			Rating	Rationale	Rating	Rationale	Rating	Rationale	Rating	Rationale	Rating	Rationale
Did the review adhere to pre-defined objectives and eligibility criteria?	NI	Formal eligibility criteria were not described in a pre-defined protocol.	PY	No protocol is available for review, but given adherence to the Community Guide review process and clear listing of eligibility criteria there is good reason to believe that the study adhered to pre-defined objectives and eligibility criteria.	Y	A research protocol was registered on PROSPERO and was adhered to.	NI	No information provided.	NI	Research protocol not available for review.	NI	No information provided.	PY	No protocol is available for review, but given adherence to the Community Guide review process and clear listing of eligibility criteria there is good reason to believe that the study adhered to pre-defined objectives and eligibility criteria.	PY	No protocol is available for review, but given adherence to the Community Guide review process and clear listing of eligibility criteria there is good reason to believe that the study adhered to pre-defined objectives and eligibility criteria.	Y	A protocol was prepared and well defined, and adhered to.	NI	No information provided.	PY	It was reported that study protocols were pre-developed and that there were no deviations; however, protocols were not publicly available.	Y	Protocol published on PROSPERO and was adhered to.	Y	Review adhered to pre-defined objectives and eligibility criteria; protocol registered with PROSPERO.	PY	No protocol is available for review, but given adherence to the Community Guide review process and clear listing of eligibility criteria there is good reason to believe that the study adhered to pre-defined objectives and eligibility criteria.	NI	Formal eligibility criteria were not described by the authors in a pre-defined protocol.	NI	There was no mention of a protocol or pre-defined criteria.	Y	Inclusion criteria was robust (exposure, outcome, quality, time published, etc.) and adhered to. A research protocol was available for review.	PY	There was a protocol that was followed as published, but it was not available for review.	NI	No pre-defined objectives and eligibility described.	NI	No protocol or pre-defined objectives available for review.	NI	No predefined objectives or eligibility.	PY	A protocol is available online that outlines the objectives and inclusion/exclusion criteria for the study. However, despite the reduction of alcohol consumption being the primary outcome of the research question, studies on marketing that did not examine the reduction of alcohol consumption as the primary outcome were also included. Since this distinction is not clearly outlined in the inclusion…
Were the eligibility criteria appropriate for the review question?	Y	The criteria were designed to fill a literature gap by focusing on specific availability policies and alcohol use as an outcome. Excluded studies that combined policies or discussed total substance use outcomes.	Y	Eligibility critieria were appropriate and necessary to have consistent study design and outcome measures.	PY	Eligibility criteria were appropriate for the question.	NI	No information provided.	Y	Eligibility criteria were appropriate.	NI	No information provided.	Y	Eligibility criteria were appropriate to maintain validity of the review.	Y	Eligibility criteria was appropriate for the objective of completing a meta-analysis.	Y	Eligibility criteria was relevant and appropriate.	NI	No information provided.	PY	Eligibility criteria were kept very broad to maximize breadth of the review; decision appears to be appropriate for the question.	Y	Eligibility criteria were appropriate.	Y	Eligibility criteria appropriate for the research question.	Y	Eligibility criteria appropriate to obtain and review higher quality evidence related to alcohol consumption.	PY	Criteria made sure to include only studies that covered and had sufficient information on key variables that related back to the research question, such as density of outlets or hours or days of sale.	PY	Eligibility criteria were broad but appropriate for the focus on youth/adolescents and alcohol warning labels.	Y	Criteria was relevant to review aim of assessing how alcohol availability impacts intake.	Y	Eligibility criteria were appropriate and necessary to reduce heterogeneity in study outcomes and study design.	NI	No pre-defined objectives and eligibility described.	NI	Eligibility criteria not described.	NI	No predefined objectives or eligibility.	PY	Eligibility criteria was appropriate for the focus on identifying studies related to mass media campaigns and appear to be reasonable. The rationale was unclear however as to why post-secondary students were excluded from the review.
Were eligibility criteria unambiguous?	Y	Specific criteria were provided.	Y	Inclusion and exclusion criteria were clearly listed in its own section.	Y	Eligibility criteria were clearly described in terms of study design, outcomes, measure of effect, comparators.	NI	No information provided.	Y	Eligibility criteria were well described.	NI	No information provided.	Y	Inclusion and exclusion criteria are explained in detail in the paper.	Y	Inclusion and exclusion criteria are outlined in clear detail in the article.	PY	More information regarding PICO should have been included, as well as study type.	NI	No information provided.	PN	Eligibility criteria were intentionally vague to maximize breadth of review. Inclusion criteria were not clearly distinguished from exclusion criteria.	PY	Some ambiguity in the type of study designs included.	Y	Eligibility criteria clearly outlined in protocol and in review paper.	Y	Eligibility criteria are clearly listed in the article.	Y	Eligibility criteria was clearly outlined.	PY	Inclusion criteria were explained but unclear if exclusion criteria were not used.	Y	Inclusion and exclusion criteria are explained in detail in the paper.	Y	Study design, outcome measures, and population clearly defined.	N	No pre-defined objectives and eligibility described.	NI	Eligibility criteria not described.	NI	No predefined objectives or eligibility.	PY	There was a clear definition of mass media campaigns, types of mass media channels, and list of outcome measures. Alcohol consumption and harm not clearly defined; this may have been a decision to keep inclusion criteria broad.
Were any restrictions in eligibility criteria based on study characteristics appropriate (e.g. date, sample size, study quality, outcomes measures)?	Y	There were no limits applied to the date of publication. Only quantitative studies were included in order to estimate size of relationship. Only studies that measured population-level outcomes were included.	Y	Restrictions based on study characteristics, study quality, and outcome measures were all appropriate.	PY	Restrictions based on study characteristics were appropriate to reduce study heterogeneity. The inclusion criteria of RCTs does not introduce bias, but limits generalizability to population-level intervention.	NI	No information provided.	PY	Restricting to general adult population studies (not including specific subpopulations), not including studies with only underage drinkers was likely appropriate to avoid confounding results.	NI	No information provided.	Y	Restrictions based on study characteristics were appropriate and used to reduce heterogeneity in study design, outcome measures, and study quality.	Y	Restrictions on study characteristics (e.g., primary research, high-income economy, exclusion of cross-sectional studies) were appropriate to enable completion of a meta-analysis.	PY	There were no restrictions based on study characteristics outlined.	NI	No information provided.	PY	Restrictions in eligibility criteria based on study characteristics appear to be appropriate.	Y	Restrictions based study characteristics were appropriate.	Y	Restrictions based on outcome and study design were appropriate.	Y	Restrictions on study characteristics appropriate to enable validity and generalizability in reviewing outcomes of policy changes (e.g., high-income countries, primary studies having a control group)	Y	Restrictions were appropriate. Only studies published after 2000 were included given convergence with previously published systematic reviews.	PY	Unclear if date restrictions were applied; otherwise the only eligibility criteria restrictions were based on outcome measures.	Y	Study quality criteria (i.e., requiring natural experiments) was appropriate considering the aim of study is to inform policy.	Y	Restrictions based on study characteristics were appropriate.	NI	No pre-defined objectives and eligibility described.	NI	Eligibility criteria not described.	NI	No predefined objectives or eligibility.	Y	There were no restrictions based on study design - exclusions were based on the definition of and restriction to mass media campaigns.
Were any restrictions in eligibility criteria based on sources of information appropriate (e.g. publication status or format, language, availability of data)?	Y	No limits applied for language.	PY	Books were included, unpublished reports and grey literature were excluded (rationale not provided)	PY	Inclusion criteria of English language may introduce some publication bias.	NI	No information provided.	NI	There were no restrictions mentioned based on sources of information.	NI	No information provided.	PY	The only restriction on sources of information was on English language.	PY	The only restriction on sources of information was on English language.	PN	Only English language journal articles were considered.	NI	No information provided.	PY	English language was the only restriction based on sources of information.	Y	No language restriction.	PY	English and German language restrictions likely not appropriate, but otherwise restrictions were based on adequate info describing intervention.	PY	The only restriction on sources of information was on English language.	PY	Studies excluded if were only in abstract form, published in iteration, a meta-analysis or systematic review	NI	Unclear if there were any restrictions in eligibility criteria based on sources of information.	PY	The only restriction on sources of information was on English language, likely for convenience. The authors cited societal and cultural shifts as reasoning for the 25 year restriction.	Y	No restrictions on language, overall restrictions were few.	NI	No pre-defined objectives and eligibility described.	NI	Eligibility criteria not described.	NI	No predefined objectives or eligibility.	PY	Rationale was not provided for the English language restriction.
Concerns regarding specification of study eligibility criteria	Low	Appropriate and specific eligibility criteria were provided, limits based on study characteristics were appropriate, and there were no restrictions based on sources of information.	Low	Although there was some ambiguity since the study protocol was not available for review, since the study adheres to the Community Guide review standards, risk of bias remains low.	Low	Overall the risk of bias from the eligibility criteria is low.	Unclear	Methodological information on study eligibility criteria was not provided.	Low	Eligibility criteria were likely appropriate.	Unclear	No information provided.	Low	Although there was some ambiguity since the study protocol was not available for review, since the study adheres to the Community Guide review standards, risk of bias remains low.	Low	Although there was some ambiguity since the study protocol was not available for review, since the study adheres to the Community Guide review standards, risk of bias remains low.	Low	There was ambiguity in study characteristics and only English articles were considered. However, eligibility criteria were relevant.	Unclear	No information provided.	Low	Although by design, the ambiguity in the eligibility criteria introduces some risk of bias. Overall risk of bias remains low.	Low	Although there was some ambiguity in the type of study designs included, the risk of bias remains low.	Low	Language restrictions are rarely appropriate, but otherwise there was a low risk of bias as the objectives and eligibility were clear and pre-defined in a registered protocol.	Low	Although there was some ambiguity since the study protocol was not available for review, since the study adheres to the Community Guide review standards, risk of bias remains low.	Low	Appropriate and specific eligibility criteria were provided, limits based on study characteristics were appropriate, and there were restrictions based on sources of information are likely appropriate.	Low	No protocol available for review and whether exclusion criteria were used is ambiguous. However, since the eligibility criteria were very broad, it likely did not introduce bias.	Low	Eligibility criteria were presented very clearly and were appropriate for the review question and a protocol was available for review.	Low	Low concern re: bias, only some ambiguity in not having a registered protocol available for review.	Unclear	Unclear whether a protocol with pre-defined objectives and eligibility criteria was developed and followed.	Unclear	Protocol and eligibility criteria not described.	Unclear	Insufficient information reported on eligibility	Low	There was some ambiguity on the rationale for the eligibility criteria (particularly around whether alcohol consumption was intended to be the primary outcome and the rationale for some exclusions), but it was generally appropriate given that the focus of the research question is on mass media campaigns.
Did the search include an appropriate range of databases/electronic sources for published and unpublished reports?	Y	Medline, Web of Science, IBSS, and PsycInfo - both published and grey literature databases were searched.	PY	Search included a range of social science and science journals. Unpublished reports and private grey literature were excluded (rationale not provided)	Y	Study included a range of medical and social science databases, as well as conference proceedings.	NI	No information provided.	PN	A good range of published literature databases were searched; however, grey literature was not searched.	NI	No information provided.	PY	Wide range of databases used for the search, but a database for unpublished/grey reports were not included.	PY	Unpublished/grey reports were excluded.	Y	Sufficient databases were searched.	NI	No information provided.	PN	Study included four medical or social science databases. Some economic literature may have been missed and authors did not include searches for grey/unpublished literature literature.	Y	Four bibliographic databases searched.	Y	Search included four bibliographic databases and a grey literature search.	PY	Wide range of databases were included (Econlit, PsycINFO, Sociology Abstracts, MEDLINE, Embase, and EtOH), but unpublished/grey papers were not considered for review. Low risk of publication bias where nonsignificant effects are not published.	Y	Published and grey literature databases were searched.	PY	PsychInfo, Medline, Social Sciences Citation Index, Scopus, Ebscohost, Web of Knowledge and Proquest were searched	Y	Search of databases (web of science, Cochrane) and grey literature was conducted.	Y	Search used a wide range of databases and included databases for conference abstracts and ongoing trials.	Y	Four bibliographic databases searched including medical, alcohol, and social science literature.	Y	Search included an appropriate range of bibliographic databases as well as sources of grey/unpublished literature.	NI	Methods for search and study screening not outlined.	PY	Wide range of databases included across medical and social science databases, but no mention of search for unpublished/grey studies. Given the degree of between study heterogeneity and no effect found on alcohol consumption in most studies, publication bias was unlikely unless there are multiple unpublished studies excluded that found significant changes to alcohol consumption, which would be unu…
Were methods additional to database searching used to identify relevant reports?	Y	Additional studies were identified by manual searches of bibliographies of included studies and review articles.	NI	Methods to identify additional relevant reports were not described.	PY	Forward citation tracking was used to identify additional articles. Some articles in the results synthesis that were published after the date of the last search may have been identified using this method. Other methods to identify publications such as the use of subject matter experts were not mentioned.	NI	No information provided.	N	No additional methods were used to identify relevant reports.	NI	No information provided.	Y	Review of reference lists of eligible studies and other reviews to identify missing articles. Subject matter experts also consulted to identify missing articles.	Y	Consulted key subject matter experts and reviewed reference lists for additional articles.	PY	A few articles were identified by authors’ knowledge of the literature.	PY	Key informants and organizations were consulted to identify literature.	PY	Authors reviewed reference lists of eligible studies for additional articles.	Y	Manual reference list review and grey literature search completed.	PY	A 2014 Cochrane review was used to identify studies.	Y	Authors consulted experts to identify studies and also screened reference lists of studies included in the review.	NI	Additional methods to database searching were not reported.	Y	Authors used handsearching of retrieved articles and citation searches of retrieved articles.	Y	Experts were contacted to identify additional studies for inclusion.	Y	Reference lists were reviewed and subject matter experts were consulted.	PY	Two previous reviews used to identify studies	Y	Subject matter experts and an alcohol advisory group were consulted to identify additional reports.	NI	Methods for search and study screening not outlined.	PY	Study noted use of pearling but did not mention any search for grey literature.
Were the terms and structure of the search strategy likely to retrieve as many eligible studies as possible?	PN	Very limited search terms were used.	NI	Search terms not reported.	Y	Search terms were comprehensive included a wide range of beverage terms tailored for each database.	NI	No information provided.	PY	The search strategy was comprehensive and appropriately broad.	NI	No information provided.	NI	Search terms not reported.	NI	Search terms not reported.	Y	The search was comprehensive.	NI	No information provided.	PY	Search terms in the Appendix were very broad and should have maximized the retrieval of studies.	PY	Search terms broad and tailored to each database.	Y	Search strategy was tailored for each database and included terms for the intervention and outcome.	NI	Search terms not reported.	PN	Very limited search terms were used.	PN	Unclear if search terms were tailored for each bibliographic database. Authors used only "adolesce*" to capture the adolescent population.	Y	Full search strategy example shown in appendix B and terms were appropriate.	PY	Number of records retrieved from each database appears to be on the lower end, but search terms are comprehensive.	PY	Search terms were broad.	PY	Unclear if search strategy was tailored by database.	NI	Methods for search and study screening not outlined.	PY	Search term related to alcohol/alcohol-consumption was non-restrictive; any mention of alcohol would have been pulled in the initial search for titles and abstracts.
Were restrictions based on date, publication format, or language appropriate?	Y	No restrictions were applied.	PY	Restrictions based on date and peer-reviewed status appropriate; rationale for exclusion of unpublished studies and private reports not provided.	PY	No restrictions based on date or publication format. The English language restriction may introduce some publication bias.	NI	No information provided.	PY	There was no mention of restriction based on language. The restriction by date was appropriate given previously published systematic reviews.	NI	No information provided.	PY	There was a restriction on English language that was not clearly justified.	PY	A rationale was not provided for the restriction to English language.	PY	No restrictions based on date or publication format. The English language restriction may introduce some publication bias.	NI	No information provided.	PY	No restrictions based on date or publication format. The English language restriction may introduce some publication bias, but only one eligible study was excluded due to language.	Y	There were no important restrictions.	PY	English and German language restrictions likely not appropriate, but otherwise restrictions were reasonable.	PY	Restrictions on publication format appropriate to ensure consistency of review. Rationale for English language restriction not provided.	PY	The literature was not limited geographically or to the English language publications and last 9 full years were chosen to provide the most recent evidence with a sufficient number of studies.	NI	Unclear if there were restrictions in the search strategy.	PY	There was a restriction on English language that was not clearly justified, but would likely have been for convenience.	Y	No restrictions on language, date, or publication format.	PY	Restrictions were applied to date and publication format.	Y	Restrictions based on date were appropriate. Unclear if language restrictions were applied.	NI	Methods for search and study screening not outlined.	PY	Rationale for English language restriction not provided but was acknowledged in limitations. There were no restrictions based on date.
Were efforts made to minimise error in selection of studies?	Y	Title/abstract screening was completed independently by 2 reviewers and subsequent conflicts were discussed.	Y	Two reviewers completed screening using a standardized process as per the Community Guide standards and disagreements were reconciled by the team.	Y	Screening was completed by two authors independently and resolved by consensus using a third author as needed.	NI	No information provided.	Y	Two reviewers independently viewed titles and abstracts, two reviewers also assessed full-text inclusion.	NI	No information provided.	PY	Procedure for screening not discussed but followed the Community Guide review process.	PY	Procedure for screening not discussed but followed the Community Guide review process.	Y	Two independent reviewers examined the full texts for inclusion independently.	NI	No information provided.	Y	Screening was completed by two authors independently. It is unclear how disagreements were resolved.	Y	Screening was completed independently by two reviewers.	Y	Screening completed independently by two reviewers using standard criteria and conflicts resolved jointly.	PY	Not clearly stated in the text, but based on the use of the Community Guide process and the use of at least 2 reviewers for data collection, it is reasonable to assume that at least 2 reviewers were involved in study selection.	Y	Title/abstract screening was completed independently by 2 reviewers and subsequent conflicts were discussed and/or resolved by a third reviewer.	NI	Unclear how screening was completed and whether it was performed independently by two reviewers.	Y	Articles were independently screened by two reviewers	Y	Two reviewers completed study selection and involved third researcher when necessary.	NI	Procedure for study selection unclear.	NI	Unclear how study selection was completed.	NI	Methods for search and study screening not outlined.	N	A second reviewer used during an early stage of review for consistency, followed by a spot check later in the process. Study selection was otherwise completed by one reviewer only and may introduce some bias.
Concerns regarding methods used to identify and/or select studies.	Low	Searched grey and published literature and additional manual searches were conducted. There were no search restrictions. Search and screening done by two independent reviewers to minimize errors; however, search terms were limited.	Low	Some potential for publication bias since there was no rationale for exclusion of unpublished reports, private reports, and non-English language studies. Overall risk of bias may still be low since restrictions were otherwise appropriate and study selection was completed by 2 reviewers.	Low	Some potential for publication bias and there was some ambiguity in the use of additional methods to identify articles, but overall risk of bias is low.	Unclear	Methods used to identify/select studies were not provided.	High	Insufficient methods to search unpublished/grey sources or identify articles outside of a database search likely biased study selection.	Unclear	No information provided.	Low	The potential causes of concern were that unpublished/grey articles were not included, the ambiguity regarding the search terms and study selection. Since the findings of this study were heterogeneous in direction, exclusion of unpublished articles was unlikely to introduce more bias. Moreover, risk of bias relating to search terms and study selection are low provided that the authors followed th…	Low	Search terms could not be reviewed and the exclusion of unpublished reports may lead to bias.	Low	Other than language restriction, an appriopriate search was performed, and two reviewers independently screened articles.	Unclear	No information provided.	Low	Some potential for publication bias, but overall risk of bias is low.	Low	There were no important concerns.	Low	English and German language restrictions likely not appropriate, but otherwise low risk of bias in the search strategy and procedure for study screening.	Low	While the search terms were not available for review, there was a clear effort made to identify studies in addition to the literature search. It is possible that the English language exclusion may have left out studies from some high-income countries, but the risk of bias should be low.	Low	Searched grey and published literature, although additional searching strategies were not implemented. Search restrictions were appropriate given the research question and context. Search and screening done by two independent reviewers to minimize errors; however, search terms were limited.	High	Complete search terms not available for review and procedure for screening not described.	Low	The authors were transparent with their search strategy and searched two databases. The language restriction was likely for convenience.	Low	No concerns regarding the search strategy and study selection.	Low	Procedure for study selection unclear; no other concerns.	Low	Procedure for study selection not described, but search strategy was very comprehensive.	Unclear	Insufficient information reported on search and screening	High	There was little information provided regarding the pilot process to assure consistency and since only one reviewer completed most of the study selection, there was a potential for the introduction of bias despite the use of spot checks by a second reviewer.
Were efforts made to minimise error in data collection?	PY	Data extraction was piloted and refined and the STROBE criteria for reporting of observational studies was implemented. However, there is no information on how many reviewers conducted extraction and if it was done independently.	Y	Data collection completed by two reviewers.	Y	Data collection was completed by two authors independently using a standardized form and resolved by consensus using a third author as needed.	NI	No information provided.	NI	No explanation on the extraction process was provided in the write up	NI	No information provided.	Y	Full text screening completed by 2 reviewers; use of a standardized form not stated, but is very likely as per the usual Community Guide review process.	Y	Extraction was completed by 2 reviewers using standardized criteria. Any disagreements were reconciled with a broader team by consensus.	NI	No information on how reviewers extracted the studies.	NI	No information provided.	Y	Data collection was completed by two authors independently using a standardized form. Disagreements were resolved by discussion.	PY	Data collection of study characteristics completed by one reviewer, with a random subset verified by a second reviewer.	PY	Extraction likely involved two reviewers as per the protocol (using standard fields), but not described in the review.	Y	Data collection was completed by 2 reviewers and disagreements reconciled by consensus on the team.	PY	One reviewer extracted based on pre-specified outcomes and a second reviewer verified the extraction.	NI	There was no mention of how data extraction was conducted.	NI	Number of reviewers who collected data was not reported.	Y	Data collection was completed by two reviewers using a standardized form that was piloted. Fields of the form are provided to readers.	NI	Procedure for data collection unclear.	NI	Procedure for data collection not described.	NI	Data collection approach not described.	PY	The Cochrane Handbook was used for the classification of study design and a sample of studies were double extracted by a second reviewer to assess consistency in data extraction.
Were sufficient study characteristics available for both review authors and readers to be able to interpret the results?	PY	Main paper data tables were comprehensive and additional extraction information was provided in supplementary materials.	N	Table of study characteristics and outcomes was not provided.	Y	Sufficient study characteristics were available in the article or as part of the supplementary appendix.	N	No information provided.	PN	Detail (population, outcome, results, etc) on included studies were included in tables and discussed in the write up for some study outcomes (e.g., violence), but not all.	N	Insufficient characteristics available for review. General description of study design sometimes provided.	Y	Study design, time period, intervention, outcome measures, and findings listed in detail for all eligible studies.	PN	A table of the primary study characteristics and findings was not provided in the article.	Y	Characteristics of included studies were well described.	NI	No information provided.	PY	Study characteristics were described in detail in tables. Some additional information such as study duration would be ideal.	PY	Study characteristics were briefly described in a table, but did not include quantitative results, which were available separately in the appendix.	Y	Study characteristics and analytical approach described in great detail.	Y	Study design and characteristics are clearly listed in a table by study, summary results for alcohol consumption are listed separately by statistical method, and results for each study are listed in the body of the article.	PN	Details of the studies could have been provided to help the reader contextualize the results.	PY	Study authors, location, sample, methods, and outcomes were adequately described.	Y	Sufficient information included in tables (intervention, study description, findings).	Y	Tables provided included methods, participants, interventions, outcome measures.	Y	Detailed study characteristics listed in a table.	PN	Analytical approach in primary studies not described.	N	Study design, population, analytical strategy, and results not adequately described nor presented in table.	PN	Detail sufficient in the supplementary materials by individual studies but key outcome definitions such as for alcohol consumption not present in tables of the main article.
Were all relevant study results collected for use in the synthesis?	Y	A comprehensive data extraction form was used.	NI	Not enough information to determine whether all relevant studies were collected for use in the synthesis.	PY	All relevant results appear to be included in the synthesis.	NI	No information provided.	PN	No discussion on how data from individual studies were synthesized. Considering that the included studies for the "consumption" outcome were not aggregated, and were instead described in narrative form, the authors seemed to simply report the findings of highlighted individual cohort/natural studies. This leaves room for bias in which study results were reported or excluded.	NI	No information provided.	PY	All relevant data were extracted from primary studies, and where they were not available, this was noted in the table of studies or in the body.	Y	All relevant alcohol outcomes data were extracted from eligible studies for use in the synthesis.	Y	Sufficient study results was collected and reported.	NI	No information provided.	PN	Effect sizes from primary studies were not provided nor described in the tables and synthesis.	PY	Relevant study results appeared to have been collected.	Y	Sufficient study results was collected and reported.	Y	Primary study results, effect sizes, and study characteristics of all 14 included studies are clearly listed in tables.	PY	Study results were presented and organized by the main outcomes.	PN	Summary findings such as direction of effect and statistical significant were reported, but effect sizes were not.	Y	Data appropriate for meta-analysis and two factors were used (context-specific results and estimates)	PY	All relevant study results appear to be included in the synthesis.	PY	All relevant study results appear to be included in the synthesis.	PN	While direction of effect was always reported, effect sizes were not always reported.	PY	Relevant results were likely described.	PY	Rationale for full-text exclusion included in PRISMA flow chart; all other eligible studies are included in synthesis.
Was risk of bias (or methodological quality) formally assessed using appropriate criteria?	Y	The tool was adapted from the ‘Quality Assessment Tool for Quantitative Studies’ developed by the Effective Public Health Practice Project.	Y	Quality assessment followed Community Guide standards.	Y	Risk of bias was assessed using the Cochrane Risk of Bias 2.0 tool for RCTs.	N	Risk of bias was not assessed.	N	Risk of bias was not assessed.	N	Risk of bias was not assessed.	Y	Quality assessment followed Community Guide standards.	Y	Quality assessment followed Community Guide standards.	Y	Quality review for bias was performed using the Mixed Methods Appraisal Tool.	NI	No information provided.	Y	Risk of bias was assessed using the Evidence Project risk of bias tool that is used for studies of varying research designs.	Y	The Newcastle–Ottawa Scale was used to assess the quality of non-randomised studies.	Y	Risk of bias assessment used a novel approach adapted from the Cochrane handbook using four domains also used in ROBINS-I: confounding, selection bias, information bias and reporting bias.	Y	Quality assessment followed Community Guide standards.	N	Risk of bias was not assessed.	NI	There was no mention of risk of bias of quality appraisal conducted.	N	A risk or bias or methodological quality assessment was not conducted. To increase methodological quality of studies included in the review, the authors only included natural experiments.	Y	Risk of bias was assessed using Cochrane Handbook for Systematic Reviews of Interventions.	N	Quality assessment was completed by the authors based on study design, but risk of bias was not assessed.	PN	Quality was assessed according to methodological design, external validity, and internal validity, but did not follow a standardized criteria. Unclear how any of these components were operationalized.	N	Risk of bias not assessed.	Y	Study quality (including for bias) assessed using EPHPP quality assessment tool.
Were efforts made to minimise error in risk of bias assessment?	NI	No information provided on how risk of bias assessment was conducted.	Y	Quality assessment completed by 2 reviewers	Y	Risk of bias was completed independently by two authors and involved a third for resolutions when needed.	NI	Risk of bias was not assessed.	N	Risk of bias was not assessed.	NI	No information provided.	Y	Risk of bias assessment completed by 2 reviewers.	NI	Article did not outline procedure for risk of bias assessment and number of researchers involved.	Y	Two independent reviewers completed assessments of the studies.	NI	No information provided.	PY	Risk of bias was completed independently by two authors. Unclear how disagreements were resolved.	Y	Risk of bias assessment completed independently by two reviewers.	Y	Risk of bias assessment performed by two reviewers independently.	Y	All studies meeting the inclusion criteria were read by 2 reviewers.	N	Risk of bias was not assessed.	NI	There was no mention of risk of bias of quality appraisal conducted.	NI	No risk of bias assessment, and thus no information on how error was minimized	Y	Two reviewers independently completed risk of bias assessments for each included study.	NI	Risk of bias not assessed.	NI	Procedure for risk of bias assessment not described.	NI	Risk of bias not assessed.	Y	Two reviewers completed the quality assessment for consistency.
Concerns regarding methods used to collect data and appraise studies.	Low	There was insufficient information on how many reviewers conducted data extraction or risk of bias assessment. Otherwise, there are no concerns for bias.	Low	A table of study characteristics and outcomes was not provided. Changes to consumption were reported as elasticities, likely for consistency, but we are unable to review the actual changes to consumption without referring to primary studies. Supposing all relevant studies were collected, risk of bias should remain low.	Low	The data collection process was described in detail and had clear efforts to minimize error between authors.	Unclear	There was insufficient information provided to assess the methods used to collect data. Risk of bias/quality analysis was not completed. Few study characteristics are provided.	High	The article provided little commentary on how data was extracted, used for synthesis or assessed for risk of bias.	Unclear	Insufficient information provided.	Low	Data collection followed a standardized process and involved 2 reviewers. Primary study characteristics and results were available for the reader's review, though data extractions were not available for review.	Low	There was some ambiguity in regards to who and how the quality assessment was conducted; primary characteristics of included studies were not provided.	Low	Other than the lack of information about how studies were exracted, the methods used to appraise the studies were appropriate.	Unclear	No information provided.	Low	The data collection process was described in detail and had clear efforts to minimize error between authors.	Low	There were no important concerns.	Low	Low risk of bias from procedures related to data collection.	Low	All facets of data collection appear to have been completed rigorously.	High	Bias was not assessed and sufficient study characteristics were not provided.	High	No risk of bias assessment or quality assessment performed; unclear how data extraction was completed.	Unclear	Significant information required to assess methods used to collect data and appraise studies (risk of bias) was missing.	Low	No concerns regarding data collection.	High	Steps to minimize error in data collection not described, and risk of bias of primary studies was not formally assessed.	High	Limited information available; unclear how risk of bias assessment was operationalized.	High	No information on data collection strategy, study characteristics not adequately described, risk of bias not assessed.	Low	Study quality appears to have been rigorously assessed using a standard tool and was incorporated into the results synthesis. Study characteristics were not sufficiently presented in the article to interpret individual results related to alcohol consumption; however, since most studies found null effects, the risk of bias is small.
Did the synthesis include all studies that it should?	PY	Comprehensive data extraction was conducted and reported; however, no exclusion reasons were provided in the screening flow chart.	NI	Not enough information to determine whether all relevant studies were included in the synthesis.	PY	Synthesis appears to include all studies based on the PRISMA diagram.	NI	No information provided.	PN	As mentioned previously, no synthesis was completed for the association between density outlet and consumption. Only a portion of studies included for consumption were directly described in the results section. (Toomey et al. #47 was excluded)	NI	No information provided.	PY	It is likely that all studies were included in the synthesis, though tables of data extractions were not available for review. Where data were not extracted from primary studies, a rationale was provided.	PY	No PRISMA flow chart available for review but all articles were accounted for in the data synthesis.	Y	All included studies were mentioned in the synthesis.	NI	No information provided.	N	One primary study listed in the table of extracted studies is not accounted for in the synthesis nor the reference list.	PN	There were no important concerns.	Y	Synthesis included all 11 studies.	PY	Relevant findings from all studies were presented in both tables and the results section. Results were organized by the type of alcohol-related outcome and statistical analysis.	N	Although the tables within the text reported all included studies, not all studies were included in the text synthesis.	PN	Findings by outcome were not always completedly described in the synthesis (e.g., one study's results on consumption were missing).	Y	All included studies were included in the synthesis.	PY	Synthesis appears to include all included studies.	PY	Synthesis appears to include all included studies.	PY	Synthesis appears to include all included studies.	PN	Two reviews included with no description of search.	Y	The synthesis included all 24 eligible studies.
Were all pre-defined analyses reported or departures explained?	NI	N/A	NI	Research protocol not available for review.	PY	Study protocol reported pre-defined analyses. No departures were reported.	NI	No information provided.	NI	N/A	NI	No information provided.	NI	Research protocol not available for review.	NI	Research protocol not available for review.	PN	Absence of a pre-specified protocol published on PROSPERO (or similar).	NI	No information provided.	PY	No study protocol was available for review but authors reported that there were not departures.	Y	Departure to relative change in consumption was noted on PROSPERO and in the published article.	Y	No departures reported from the pre-defined analyses.	NI	Research protocol not available for review.	NI	N/A	NI	There was no mention of a protocol or pre-defined criteria.	PY	There does not appear to be any departure from the protocol.	Y	There were no departures from pre-defined analyses.	NI	Pre-defined analysis not reported.	NI	Pre-defined analysis not reported.	NI	Unclear if there were any pre-defined objectives/analysis and/or if they were adhered to	NI	Unclear if there were departures from the original research question or post-hoc adjustments to the search criteria.
Was the synthesis appropriate given the nature and similarity in the research questions, study designs, and outcomes across included studies?	Y	Narrative review reporting individual effect sizes and outcomes was appropriate given likely heterogeneity of study results.	Y	The synthesis was appropriate. Authors noted that heterogeneity in time series studies prevented meta-analysis of results.	Y	Approach was appropriate - using narrative synthesis and meta-analysis where primary study results permit.	PN	Although a narrative synthesis is appropriate given expected heterogeneity with study designs, the synthesis is unclear.	PY	Given study heterogeneity, a meta-analysis was likely not appropriate.	NI	No information provided.	Y	Choice of a narrative synthesis was appropriate due to the small number of studies and the inconsistent measures of alcohol consumption.	Y	Sufficient primary study quality and narrow eligibility criteria enabled meta-analysis.	PY	Meta narrative approach was appropriate.	NI	No information provided.	PY	Decision to use narrative synthesis that distinguished by study design was appropriate.	Y	The synthesis was appropiate.	Y	Synthesis was appropriate given the heterogeneity in study design and outcomes. Meta-analysis was not possible due to the heterogeneity.	PY	The approach to synthesis was appropriate given that there still some study heterogeneity such as use of different measures of alcohol consumption. While no meta-analysis was conducted, results were presented across studies as a percent change for comparison.	PY	A narrative systematic review was appropriate.	PY	Narrative approach appropriate given the heterogeneity in outcomes and study design.	PY	Random effects model likely appropriate given between-study variation	PY	Synthesis approach was appropriate given the limited number of included studies. While the meta-analysis of 2 studies may be methodologically sound, it may be of limited usefulness.	PN	Synthesis only described quality of primary studies and whether statistically significant changes to alcohol consumption were reported. The synthesis did not report other important contextual information such as setting, outcome measures, and or effect sizes.	PY	Synthesis approach appropriate given heterogeneity in study outcomes and design.	PY	Narrative approach appropriate given objectives and study heterogeneity	Y	There was a reasonable choice to use a narrative synthesis given the high degree of heterogeneity in terms of study design, mass media channels, and study outcomes in the eligible studies.
Was between-study variation (heterogeneity) minimal or addressed in the synthesis?	NI	N/A	Y	Meta-analysis of time series studies was not performed due to heterogeneity.	Y	Heterogeneity was addressed in the synthesis and was minimal.	NI	No information provided.	Y	Narrative review conduced for individual-level consumption and outlet density	NI	No information provided.	PY	Meta-analysis was not performed likely due to the small body of evidence and inconsistent outcome measures. The inconclusive findings are addressed by the authors.	PY	Between-study heterogeneity should be minimal due to narrow eligibility criteria.	PY	Heterogeneity was not explicity addressed in the synthesis.	NI	No information provided.	PN	Heterogeneity in study design between real world and experimental studies were addressed by synthesizing results separately. Heterogeneity in real world studies was not addressed nor could be adequately understood by reviewers since effect sizes were not provided.	PY	Initially high between-study heterogeneity (I^2 = 75.1%), which decreased after excluding one study with a critical risk of bias (I^2 = 31.8%)	Y	Between-study heterogeneity addressed in the synthesis.	Y	Between-study variation was low in this study, with most studies having the same direction of effects but effect sizes that may or may not have been statistically significant. Possible reasons for between-study heterogeneity are included in the discussion section.	PY	Differences and variations between studies was identified in results section	PY	Narrative synthesis addressed differences between studies.	PY	We believe that random effects model was used appropriately. Statistical significance was also assessed using Q and confidence intervals	Y	Measures of heterogeneity were included in the meta-analysis and was also addressed in the synthesis.	PN	Inconsistency in the statistical significance of findings was described briefly, but heterogeneity in design was not discussed.	PY	Heterogeneity in results and study design adequately described.	PY	Only one study on consumption; some description of variation and lack of controls	Y	Authors stated that due to study heterogeneity, a meta-analysis was not possible and that studies focused on high-risk groups were not included.
Were the findings robust, e.g. as demonstrated through funnel plot or sensitivity analyses?	NI	N/A	NI	N/A	PY	Funnel plots and sensitivity analyses were not completed; however, since only 2 studies were included for the alcoholic drink section, neither may have been applicable.	NI	N/A	NI	N/A	NI	N/A	NI	N/A	NI	No funnel plot or sensitivity analysis provided. Forest tree plot for change in consumption on non-privatized beverages appears to have low heterogeneity, but is more heterogeneous for privatized beverages. No measures of heterogeneity were reported.	NI	N/A	NI	No information provided.	NI	N/A	PY	Sensitivity analyses did not substantially alter findings. Funnel plots appeared to be somewhat robust (roughly symmetrical but few distributed to the base of the funnel).	NI	N/A	NI	N/A	NI	N/A	NI	N/A	NI	Few studies included in meta-analysis.	Y	Funnel plots provided to the reader, but since only two studies were included in the meta-analysis they are of limited usefuless in demonstrating robustness. Similarly, sensitivity analysis would not be relevant since only two studies were included.	NI	N/A	NI	N/A	NI	N/A	NI	N/A
Were biases in primary studies minimal or addressed in the synthesis?	Y	Risk of bias conducted for included studies and conclusions were mentioned in synthesis.	PY	Biases limited by study design criteria; some remaining potential sources for bias were addressed, but not discussed in detail for each primary study.	Y	Biases in primary studies were minimal and addressed in the synthesis.	NI	Risk of bias was not assessed.	NI	Risk of bias was not assessed.	N	Not a systematic review, primary study bias not addressed.	Y	Studies had to be rated of good or fair quality to be included in the synthesis. Quality ratings were provided for all studies.	PY	Quality assessment found that the studies included in the synthesis were of moderate design suitability and of fair quality of execution.	Y	Biases were addressed.	NI	No information provided.	PN	Risk of bias assessments were completed and listed in a table, but a summary/interpretation of risk was not provided nor described in the results section. It is stated in the discussion section that most included studies were at risk of bias.	PY	Bias was addressed in the synthesis - approximately half of the included studies were of critical risk.	Y	Biases and limitations of primary studies were addressed in the synthesis.	Y	Only studies assessed to be of fair or good methodological quality were included in the review.	N	Biases in primary studies were not sufficiently addressed	PN	Potential biases in primary studies not adequately addressed/discussed.	N	Primary studies not explicitly evaluated for quality or risk of bias	PY	Risk of bias was addressed in the synthesis.	PY	Bias was addressed in the synthesis.	PY	Bias in primary studies and limitation with methodological designs described in the synthesis.	PN	Primary study biases not directly addressed (lack of controls was mentioned)	PY	The synthesis on alcohol consumption included assessments of study quality based on EPHPP. The limitations later discussed in the article, the lack of reporting of reliability and validity of data collection tools and risk of selection bias, were not specifically mentioned in the synthesis of results.
Concerns regarding methods used to collect data and appraise studies.	Low	The synthesis included all relevant studies, an appropriate method of synthesis was use, and individual studies' risk of bias was integrated into the review's analysis.	Unclear	Given the differences between studies included in the review, in terms of design and aggregation of results, the approach to the synthesis was appropriate. However, not enough information is available regarding the completeness of the synthesis and the study protocol to adequately assess risk of bias in this domain.	Low	Overall a low risk of bias from the study synthesis.	Unclear	Methods used to synthesize data and the rationale behind the selections were not provided.	High	There was high risk of bias regarding the synthesis of data and appropriateness for the research question.	Unclear	Insufficient information provided.	Low	A narrative approach was appropriate given the inconsistent outcome measures and nonsignificant effects in primary studies. The synthesis was detialed and appear to have included all relevant studies, though no protocol was available to confirm whether there were departures from pre-defined analyses.	Low	Some information not available for review (PRISMA flow diagram, study protocol), but risk of bias should be low given the standard review procedure and adequate primary study quality.	Low	Heterogeneity was not explicity addressed in the synthesis; however, there are no other significant concerns for bias.	Unclear	No information provided.	High	Approach to the synthesis appears to be appropriate. Some concern with the quality and/or risk of bias in included studies; interpretation of results, not adequately caution. One primary study appears to be missing from the synthesis and the reference list.	Low	Unclear why the qualitative synthesis did not discuss the studies that were included in the meta-analysis. Otherwise, there were no imporatnt concerns.	Low	No departures identified from pre-defined analysis and synthesis was complete and appropriate based on the structure of primary studies.	Low	Overall, the synthesis of findings was comprehensive, detailed, and of high quality. Although no protocol was available for review, concerns for bias are low.	High	Not all included studies were reported in the synthesis and biases in primary studies were not sufficiently addressed.	High	One study's findings on consumption missing from the synthesis. While cross-sectional design of primary studies was described as a limitation, the implications of potential biases from this design on possible inferences were not adequate.	Low	There were few concerns for bias in the synthesis of study results.	Low	Given the few number of studies, the mix of a narrative synthesis and a limited meta-analysis was an appropriate approach and risk of bias is generally low.	High	The synthesis only described study quality and statistical significance of findings. Other relevant information on setting, measures of alcohol consumption, and effect sizes were not included.	Low	While unclear whether there were deviations from pre-defined analyses, overall the synthesis adequately addressed concerns relating to heterogeneity and bias in primary studies.	High	Unclear if there were departures from pre-defined analyses; primary study bias not adequately addresssed	Low	Given the limitations in the study quality, study heterogeneity, and no effect on alcohol consumption found in most studies, the choice to use a narrative synthesis was appropriate as a quantitative analysis was not possible. With the information provided, it appears that the synthesis included all relevant studies. The fact that 7 of 13 studies on alcohol consumption did not use reduction of alc…

## Sheet: Notes
Whiting P, Savovic J, Higgins JPT, et al. ROBIS: A new tool to assess risk of bias in systematic reviews was developed. J Clin Epidemiol. Jan 2016;69:225-34. doi:10.1016/j.jclinepi.2015.06.005
Y	Yes
PY	Probably Yes
PN	Probably No
N	No
NI	No Information
