# Supplementary material for: The effectiveness and cost-effectiveness of population-level policies to reduce alcohol use: A systematic umbrella review
Source: Can J Public Health. 2025 Apr 3;116(6):951–84. doi: 10.17269/s41997-025-01013-9 (PMC12753591; doi:10.17269/s41997-025-01013-9)
Supplement: Supplementary file 3 — Supplementary file3 (XLSX 36 KB) [file 41997_2025_1013_MOESM3_ESM.xlsx]

## Sheet: Table A1. Min. purchasing age
Table A1. Mapping the primary studies contained within included reviews: minimum purchasing age
Included reviews:	Umbrella Reviews				Reviews
	Stockings, Hall et al., 2016	Martineau, Tyner et al., 2013	Jackson, Johnson et al., 2010	Anderson, Chisholm, Fuhr, 2009	Wagenaar, Toomey, 2002
Umbrella reviews/books/reports
Jackson, Johnson et al., 2010	x
Reviews/reports
Mäkelä, Rossow, Tryggvesson, 2002			x
Wagenaar, Toomey, 2002		x	x
Wagenaar, Toomey, 2000		x		x
Primary studies
Arndt, 1988					x
Barsby, Marshall, 1977					x
Bellows, 1980					x
Bessmer, 1984					x
Coate , Grossman, 1987					x
Coate, Grossman, 1988					x
Colon, 1980					x
Davis, Reynolds, 1990					x
Dee, 1999					x
DiNardo, Lemieux, 2001			x
Douglass, Millar, 1979					x
Engs, Hanson, 1988					x
George et al., 1989					x
Gonzalez, 1989					x
Gonzalez, 1990a					x
Gonzalez, 1990b					x
Gordon, Minor, 1992					x
Grossman et al., 1994					x
Hingson et al., 1983					x
Hoadley et al., 1984					x
Hughes, Dodder, 1986					x
Hughes, Dodder, 1992					x
Johnson et al., 1992					x
Laixuthai, 1994					x
Laixuthai, Chaloupka, 1993					x
Lillis et al., 1987					x
Lonnstrom, 1985					x
Lotterhos et al., 1988					x
Maisto, Rachal, 1980					x
McCornac, Filante, 1984					x
McFadden, Wechsler, 1979					x
Mooney, Gramling, 1993					x
Mooney et al., 1992					x
O'Malley, Wagenaar, 1991					x
Ornstein, 1984					x
Perkins, Berkowitz, 1989					x
Rooney, Schwartz, 1977					x
Schweitzer et al., 1983					x
Smart, 1977					x
Smart, Finley, 1976					x
Smart, Schmidt, 1975					x
Smith et al., 1984					x
Vingilis, Smart, 1981					x
Wagenaar, 1982a					x
Wagenaar, 1982b					x
Wilkinson, 1987					x
Williams, Lillis, 1986					x
Williams, Lillis, 1988					x
Yu, Shacket, 1998					x
No. of umbrella reviews: 1	1	0	0	0	0
No. of reviews: 3	0	2	1	1	0
No. of primary studies: 49	0	0	1	0	48
Excluded reviews/reports
Mäkelä, Rossow, Tryggvesson, 2002
Wagenaar, Toomey, 2000

## Sheet: Table A2. Days, hours of sale
Table A2. Mapping the primary studies contained within included reviews: days/hours of sale
Included reviews:	Umbrella Reviews						Reviews
	Siegfried, Parry, 2019	Burton, Henn et al., 2017	Stockings, Hall et al., 2016	Martineau, Tyner et al., 2013	Jackson, Johnson et al., 2010	Anderson, Chisholm, Fuhr, 2009	Kilian, Lemp et al., 2023	Sherk, Stockwell et al., 2018	Bryden, Roberts et al., 2012	Hahn, Kuzara et al., 2010	Middleton, Hahn et al., 2010	Popova, Giesbrecht et al., 2009
Umbrella reviews/books/reports
Anderson, Chisholm, Fuhr, 2009		x
Jackson, Johnson et al., 2010			x
Martineau et al., 2013			x
Reviews/reports
Anderson, Baumberg, 2006						x
Babor et al., 2003						x
Babor et al., 2010			x
Bryden et al., 2012	x			x
d’Abbs, Togni, 2000					x
Hahn et al., 2010	x	x		x
Hahn et al., 2012	x
Holmes et al., 2014		x
Jackson et al., 2010				x
Mäkelä, Rossow, Tryggvesson, 2002					x
Middleton et al., 2010	x	x
OECD, 2015		x
Popova et al., 2009	x			x
Stockwell, Chikritzhs, 2009
Primary studies
Bruce, 1980										x
Carpenter, Eisenberg, 2009,							x	x
Chikritzhs, Stockwell, 2007												x
Chisholm et al, 2004											x
Douglas, 1998									x
Gray et al., 2000									x
Grönqvist, Niknami, 2014							x	x
Hoadley, Fuchs, Holder, 1984					x
Hogan et al., 2006					x
Hough, Hunter, 2008					x		x
Knight, Wilson, 1980										x	x
Kolosnitsyna, Sitdikov, Khorkina, 2014							x	x
Kypri, McElduff, Miller, 2014		x
Martin Bassols, Vall Castello, 2018							x
McLaughlin, Harrison-Stewart, 1992									x
McMillan, Hanson, Lapham, 2007											x
Nelson, 2008							x
Norlund, 1985											x
Norstrom, Skog, 2003					x			x			x
Norstrom, Skog, 2005					x		x	x			x	x
Olsson, Wikstrom, 1982											x
Rehm et al., 2022							x
Stehr, 2007							x	x			x
UK Department for Culture, Media and Sport, 2008					x
Vingilis et al., 2005										x		x
Williams, 1972										x
Yörük, 2014							x	x
No. of umbrella reviews: 3	0	1	2	0	0	0	0	0	0	0	0	0
No. of reviews: 14	5	4	1	4	2	2	0	0	0	0	0	0
No. of primary studies: 27	0	1	0	0	6	0	10	7	3	4	8	3
Excluded reviews/reports
Anderson, Baumberg, 2006
Babor et al., 2003
Babor et al., 2010
d’Abbs, Togni, 2000
Hahn et al., 2012
Mäkelä, Rossow, Tryggvesson, 2002
OECD, 2015
Stockwell, Chikritzhs, 2009

## Sheet: Table A3. Outlet density
Table A3. Mapping the primary studies contained within included reviews: alcohol outlet density
Included reviews:	Umbrella Reviews					Reviews
	Burton, Henn et al., 2017	Stockings, Hall et al., 2016	Martineau, Tyner et al., 2013	Jackson, Johnson et al., 2010	Anderson, Chisholm, Fuhr, 2009	Sherk, Stockwell et al., 2018	Gmel, Holmes, Studer, 2016	Bryden, Roberts et al., 2012	Campbell, Hahn, et al., 2009	Popova, Giesbrecht et al., 2009
Umbrella reviews/books/reports
Jackson, Johnson et al., 2010			x
Reviews/reports
Babor, Caetano et al., 2003		x
Campbell et al. 2009	x
Gmel, Holmes, Studer, 2016	x
Her et al., 1999				x
Holmes et al., 2014	x
Livingston, Chikritzhs, Room, 2007	x				x
Mäkelä, Rossow, Tryggvesson 2002				x
Middleton et al., 2010	x
OECD, 2015	x
Popova et al., 2009	x
Primary studies
Ahern et al., 2013							x
Blake, Nied, 1997									x
Blose, Holder, 1987									x
Brenner et al., 2015						x
Chen, Grube, Gruenewald, 2010								x
Connor et al., 2011							x
Cooper et al., 2013							x
Gruenewald, Johnson, Treno, 2002				x			x	x		x
Gruenewald, Ponicki, Holder, 1993									x
Gruenewald, Remer, LaScala, 2014
Halonen et al., 2014							x
Hoadley, Fuchs, Holder, 1984									x
Huckle et al., 2008				x	x			x		x
Kuntsche, Kuendig, Gmel, 2008				x				x		x
Kuntsche, Kuendig, 2005				x
Kwate, Meyer, 2009								x
Kypri et al., 2008				x						x
Livingston, Laslett, Dietze, 2008				x				x		x
Mäkelä, 2002									x
McCornac, Filante, 1984									x
Nordlund, 2010							x		x
Picone et al., 2010							x
Pollack et al., 2005				x				x		x
Rootman, Oakey, 1973								x
Schonlau et al., 2008				x						x
Shimotsu et al., 2013							x
Scribner, Cohen, Fisher, 2000				x				x		x
Scribner et al., 2008										x
Stockwell et al., 2009						x	x
Theall et al., 2011							x
Tobler, Komro, Maldonado-Molina, 2009								x
Trolldal, 2005						x
Truong, Sturm, 2009								x		x
van Oers, Garretsen, 1993								x
Wagenaar, Langley, 1995									x
Weitzman, Nelson, Wechsler, 2003				x				x		x
Xie, Mann, Smart, 2000				x	x	x			x
No. of umbrella reviews: 1	0	0	1	0	0	0	0	0	0	0
No. of reviews: 10	7	1	0	2	1	0	0	0	0	0
No. of primary studies: 37	0	0	0	11	2	4	10	13	9	11
Excluded reviews/reports
Babor, Caetano et al., 2003
Her et al., 1999
Holmes et al., 2014
Livingston, Chikritzhs, Room, 2007
Middleton et al., 2010
OECD, 2015

## Sheet: Table A4. Privatization
Table A4. Mapping the primary studies contained within included reviews: retail privatization, monopolization
Included reviews:	Umbrella Reviews		Reviews
	Martineau, Tyner et al., 2013	Anderson, Chisholm, Fuhr, 2009	Hahn, Middleton et al., 2012
Umbrella reviews/books/reports
Reviews/reports
Campbell, Hahn, et al., 2009	x
Hahn, Middleton et al., 2012	x
Primary studies
Fitzgerald, Mulford, 1992			x
Fitzgerald, Mulford, 1993a			x
Fitzgerald, Mulford, 1993b			x
Holder, Agardh, 2008		x
Holder, Wagenaar, 1990			x
Macdonald, 1986			x
Makela, 2002			x
Mulford, Fitzgerald, 1988			x
Mulford et al., 1992			x
Popova et al., 2012			x
Smart, 1986			x
Trolldal, 2005a			x
Trolldal, 2005b			x
Wagenaar & Holder, 1991, 1995			x
Wagenaar, Holder, 1991			x
Wagenaar, Holder, 1995			x
No. of umbrella reviews: 0	0	0	0
No. of reviews: 2	2	0	0
No. of primary studies: 16	0	1	15
Excluded reviews/reports
Campbell, Hahn, et al., 2009

## Sheet: Table A5. Self-regulation
Table A5. Mapping the primary studies contained within included reviews: self-regulation
Included reviews:	Umbrella Reviews
	Anderson, Chisholm, Fuhr, 2009	Booth, Brennan et al., 2008
Umbrella reviews/books/reports
Reviews/reports
Primary studies
Jones, Hall, Munro, 2008	x
No. of umbrella reviews: 0	0	0
No. of reviews: 0	0	0
No. of primary studies: 1	1	0
Excluded reviews/reports

## Sheet: Table A6. Gov't advertising
Table A6. Mapping the primary studies contained within included reviews: advertising from government authorities to reduce alcohol use
Included reviews:	Umbrella Reviews				Reviews
	Stockings, Hall et al., 2016	Martineau, Tyner et al., 2013	Anderson, Chisholm, Fuhr, 2009	Booth, Brennan et al., 2008	Young, Lewis et al., 2018	Bryden, Roberts et al., 2012
Umbrella reviews/books/reports
Babor et al., 2003			x
Martineau, Tyner et al., 2013	x
Reviews/reports
Derzon, Lipsey 2001		x
Snyder et al., 2004		x
Stead et al., 2007		x
Primary studies
Adnsager, Austin, Pinkleton, 2001				x
Barber, Bradshaw, Walsh, 1989					x
Barber, Grichting, 1990					x
Creyer, Kozup, Burton, 2002				x
Dixon et al., 2015					x
Flynn et al., 2006				x	x	x
Garretson, Burton, 1998				x
Gronbaek et al., 2001					x
Hanson, Winberg, Elliott, 2012					x
Karlsson et al., 2005					x
Kuo et al., 2003						x
Kypri et al., 2005					x
Pinkleton et al., 2001				x
Plant, Pirie, Kreitman, 1979					x
Russell, Russell, 2008				x
Scheier, Grenard, 2010					x
Trees, 2015					x
Thomsen, Fulton, 2007				x	x
van Leeuwen, Renes, Leeuwis, 2013					x
Wallack, Barrows, 1982
No. of umbrella reviews: 2	1	0	1	0	0	0
No. of reviews: 3	0	2	0	0	0	0
No. of primary studies: 20	0	0	0	7	13	2
Excluded reviews/reports
Babor et al., 2003
Derzon, Lipsey, 2001
Snyder et al., 2004
Stead et al., 2007

## Sheet: Table A7. Manufacurers' adv.
Table A7. Mapping the primary studies contained within included reviews: regulating the volume of advertising from alcohol manufacturers
Included reviews:	Umbrella Reviews									Reviews
	Siegfried, Parry, 2019	Burton, Henn et al., 2017	Petticrew, Shemilt et al., 2017	Stockings, Hall et al., 2016	Knai, Petticrew et al., 2015	Martineau, Tyner et al., 2013	Jackson, Johnson et al., 2010	Anderson, Chisholm, Fuhr, 2009	Booth, Brennan et al., 2008	Manthey, Jacobsen et al., 2024	Esser, Jernigan, 2018	Siegfried, Pienaar et al., 2014	Hastings, Anderson et al., 2005	Grube, Waiters, 2005
Umbrella reviews/books/reports
Anderson et al., 2009				x			x				x
Booth et al., 2008						x	x
Reviews/reports
OECD, 2015		x
Siegfried et al., 2014	x	x	x	x
Primary studies
Assanangkornchai et al., 2020										x
Chisholm et al., 2004											x
Cobiac et al., 2009		x
Hollingworth et al., 2006											x
Holm et al. 2014		x									x
Kypri et al., 2018										x
Leal-Lopez et al., 2020										x
Makowsky, Whitehead, 1991										x		x		x
Matrai et al., 2014										x
Meier et al., 2009		x
Nelson, 2003									x	x			x
Nelson, 2010										x
Nelson, Young, 2001									x					x
Ogborne, Smart, 1980										x		x
Ornstein, Hanssens, 1985														x
Rossow, 2021										x
Saffer, 1991									x				x	x
Saffer, Dave, 2002									x	x			x	x
Smart, Cutler, 1976										x		x
Young, 1993														x
No. of umbrella reviews: 2	0	0	0	1	0	1	2	0	0	0	1	0	0	0
No. of reviews: 2	1	2	1	1	0	0	0	0	0	0	0	0	0	0
No. of primary studies: 20	0	3	0	0	0	0	0	0	4	11	3	3	3	6
Excluded reviews/reports
OECD, 2015

## Sheet: Table A8. Warning labels
Table A8. Mapping the primary studies contained within included reviews: Introducing warning labels
Included reviews:	Umbrella Reviews					Reviews
	Siegfried, Parry, 2019	Burton, Henn et al., 2017	Knai, Petticrew et al., 2015	Anderson, Chisholm, Fuhr, 2009	Stockwell, 2006	Joyce, Davidson et al., 2023	Clarke, Pechey et al., 2020	Hassan, Shiu, 2018	Scholes-Balog, Heerde, Hemphill, 2012	Wilkinson, Allsop et al., 2009	Wilkinson, Room, 2009
Umbrella reviews/books/reports
Babor et al., 2003					x
Babor et al., 2010			x
Reviews/reports
Agostinelli, Grube, 2002					x
Andrews, 1995					x
International Center for Alcohol Policies, 1997					x
International Center for Alcohol Policies, 2009			x
Loxley et al., 2004					x
Scholes-Balog, Heerde, Hemphill, 2012	x	x	x
Stockley, 2001					x
Stockwell, 2006		x
Wilkinson et al., 2009			x
Wilkinson, Room, 2009				1
Primary studies
Greenfield, Graves, Kaskutas, 1999					x					x	x
Hankin et al., 1996					x	x
Hankin et al., 1993						x				x	x
Hankin, Sloan, Sokol, 1998						x
Kaskutas, Graves, 1994					x					x
Kaskutas, Greenfield, 1992					x
Kaskutas et al., 1998					x
MacKinnon et al., 2000					x			x	x
MacKinnon et al., 2001						x		x	x	x	x
Mayer, Smith, Scammon, 1991						x
Zhao et al., 2020						x
No. of umbrella reviews: 2	0	0	1	0	1	0	0	0	0	0	0
No. of reviews: 10	1	2	3	1	5	0	0	0	0	0	0
No. of primary studies: 11	0	0	0	0	6	6	0	2	2	4	3
Excluded reviews/reports
Babor et al., 2003
Babor et al., 2010
Agostinelli, Grube, 2002
Andrews, 1995
International Center for Alcohol Policies, 1997
International Center for Alcohol Policies, 2009
Loxley et al., 2004
Stockley, 2001
